# Supplementary material for: Two Subgroups within the GH43_36 α-l-Arabinofuranosidase Subfamily Hydrolyze Arabinosyl from Either Mono-or Disubstituted Xylosyl Units in Wheat Arabinoxylan
Source: Int J Mol Sci. 2022 Nov 9;23(22):13790. doi: 10.3390/ijms232213790 (PMC9693073; doi:10.3390/ijms232213790)
Supplement: Supplementary file 1 [file ijms-23-13790-s001.zip]

Archive with 1 entries (1 files):
- ijms-1974645-supplementary.pdf
